# Supplementary material for: Interactions Between Blood Nutritional Biomarkers and Apolipoprotein E ε4 in the Progression of Mild Cognitive Impairment in Alzheimer’s Disease
Source: Nutrients. 2026 Apr 16;18(8):1263. doi: 10.3390/nu18081263 (PMC13119481; doi:10.3390/nu18081263)
Supplement: Supplementary file 1 [file nutrients-18-01263-s001.zip]

Archive with 1 entries (1 files):
- nutrients-4213347-supplementary.pdf
